# Supplementary material for: Using an analytic rubric system for the evaluation of anterior ceramic crown preparation performed by preclinical dental students
Source: PLoS One. 2025 Apr 3;20(4):e0318752. doi: 10.1371/journal.pone.0318752 (PMC11967927; doi:10.1371/journal.pone.0318752)
Supplement: S1 File — (XLSX) [file pone.0318752.s001.xlsx]

## Sheet: PRECLINICAL evaluation of anter
MID	Gender	Year	Grade	Parameter	Incisal Reduction	Optimal reduction of 2.0 mm	Moderately under-reduced < 2 mm or moderately over-reduced < 2mm	Severely under-reduced < 1.5 mm or severely over-reduced < 2.5 mm	Inappropriate incisal reduction and takes help by the instructor	Height width ratio	Perfectly preparation with 0.4	Height width ratio is slightly affected	Height width ratio is severely affected	Does not adhere to height and width ratio at all	Two plane reduction	Proper two-plane reduction present; Providing adequate material bulk for strength/ aesthetic	Proper two-plane reduction but slightly improper; Over or under-reduced	Proper two-plane reduction but significantly improper; Over or under-reduced	Fails to prepare two plane and takes help from instructor	Axial walls reduction (B,L,M,D)	Optimal reduction of 1-1.5 mm on all four axial walls and rounded line and points angle	Moderately over-reduced or under-reduced axial walls, lack of rounded line or points angle	Severely over-reduced or under-reduced axial walls, lack of rounded line or points angle	Fails to reduce the axial walls and takes help from instructors	Finish line form (B,L,M,D)	Perfectly prepares the finish line in all four surfaces (1 mm facial and 1mm on palatal)	Moderately prepares the finish line on buccal and palatal surfaces	Severely over or under reduced finish line in all of the four surfaces	Fails to prepare any finish line and takes helps from instructor	Finish line location (B,L,M,D)	Optimal margins placement 0.5 mm supra-gingivally	Overextended ˃0.5 mm subgingival or moderately underextended ˃1mm subgingival	Overextended ˃1.0 mm subgingival or underextended ˃1.5 mm supragingival	Fails to prepare the finish line and takes helps from instructor	Finish line continuity (TOC)	Optimal: Margins are smooth, continuous, and well defined	Moderate roughness of margins, slight non-continuous & moderate lack of definitions	Significantly roughness of margins, non-continuous & lack of definitions of finish line	Fails to prepare the finish line continuity and takes helps from instructor	Total occlusal convergence	Optimal taper: Retentive walls have 60 of taper with no undercuts between axial walls	Moderate over-taper of 100 – 20 0 or moderate undercuts between axial walls	Severe over-taper of ˃20 0 or with sever undercuts visually present in two axial walls	Severe under or over-taper with sever undercuts present in four axial walls	Intact gingival margins and surrounding tissues	Perfectly breaks the contact with gap of 0.6mm in both mesial and distal sides	Breaks the contact with gap of 0.6mm in either mesial or distal sides	Contact is broken with a gap of 0.2-0.4 mm in either mesial or distal sides	Contact is not broken in both mesial and distal sides
[truncated: 6 more columns]

## Sheet: CLINICAL evaluation of tooth pr
MID	Gender	Year	Grade	Occlusal (2m)	Optimal reduction Supporting areas or porcelain = 1.5 -2.0 mm /Non- supporting areas or metal = 1.0-1.5 mm.	Under- reduced Supporting areas or porcelain <1.5 mm / Non- supporting areas or metal <1.0 mm.	Moderately over-reduced Supporti ng areas or porcelain ≥2.5 mm / Non-supporting areas or metal ≥2 mm		Severely over- reduced Supporting areas or porcelain >3.0 / Non- supporting areas or metal >2.5 mm	Does occlusal reduction with help of instructor	Axial reduction ( 2m)	Optimal reduction - (1.0-1.5mm for metal, 1.5-2.0 mm for porcelain) and Rounded line and point angles	Moderately under-reduced -<1.0 mm for metal, <1.5 mm for porcelain or Lack of rounded line or point angles	Moderately over- reduced (2 mm for metal, 2.5 mm for porcelain)	Severely over- reduced (>2 mm for metal, >2.5 mm for porcelain)	Does axial reduction with help of instructor	Taper (2m)	Optimal taper Retentive walls have 6 degrees of taper	Under taper/ Taper present, but near parallel	Moderately Over-taper Undercuts visually present or - Over- tapered on buccal or lingual (>8° <16°)	Severe undercuts present / or Severe over- tapered on any axial surface (>16°)	Does taper reduction with help of instructor	Margin placement (2m)	Optimal margin placement Margins extended to specified target; (even with free gingival margin or 0.5 mm supragingival l)	moderately under- extended (not more than 1 mm supragingival)	Significantly over- extended (not more than 1.0 mm subgingival)	Severely over- extended (more than 1.0 mm subgingival)	Does margin placement with help of instructor	Finishing of margins	Optimal -Margins are smooth -Margins are continuous, well defined	Slight roughnes s Slight roughness of margins/ Margins are slightly non- continuous, slight lack of definition	Moderate roughness - Moderate roughness of margins/ Margins are moderately non- continuous, moderate lack of definition	Significant roughness - Significant roughness of margins. - Margins are non- continuous/ Lack of definition of finish line	Finishing of margins done with help of instructor	Total grade gained

## Sheet: PRECLINICAL evaluation of Singl
MID	Gender	Year	Grade	Access cavity Preparation and Working Length	Excellent (5)	Very good (4)	Good (3)	Satisfactory (2)	Unsatisfactory (1)	Cleaning and Shaping	Excellent (5)	Very good (4)	Good (3)	Satisfactory (2)	Unsatisfactory (1)	Obturation	Excellent (5)	Very good (4)	Good (3)	Satisfactory (2)	Unsatisfactory (1)	Total grade gained

## Sheet: CLINICAL evaluation of Anterior
MID	Gender	Year	Grade	CASE HISTORY & CLINICAL EXAMINATION	Excellent (4)	Good (3)	Satisfactory (2)	Unsatisfactory (1)	DIAGNOSIS & TREATMENT PLAN	Excellent (4)	Good (3)	Satisfactory (2)	Unsatisfactory (1)	PATIENT/ OPERATOR POSITIONING & INSTRUMENT	Excellent (4)	Good (3)	Satisfactory (2)	Unsatisfactory (1)	ISOLATION AND LOCAL ANESTHESIA	Excellent (4)	Good (3)	Satisfactory (2)	Unsatisfactory (1)	ACCESS CAVITY PREPARATION	Excellent (4)	Good (3)	Satisfactory (2)	Unsatisfactory (1)	WORKING LENGTH DETERMINATION	Excellent (4)	Good (3)	Satisfactory (2)	Unsatisfactory (1)	SHAPING AND CLEANING	Excellent (4)	Good (3)	Satisfactory (2)	Unsatisfactory (1)	PREPARATION FOR OBTURATION	Excellent (4)	Good (3)	Satisfactory (2)	Unsatisfactory (1)	OBTURATION	Excellent (4)	Good (3)	Satisfactory (2)	Unsatisfactory (1)	Total grade gained

## Sheet: Preclinical Fixed 
Serial #	Student UI	Gender	GPA	Year	1- Incisal Reduction	2- Incisal Reduction		1- Height width ratio	2- Height width ratio		1- Two plane reduction	2- Two plane reduction		1- Axial walls reduction (B,L,M,D)	2- Axial walls reduction (B,L,M,D)		1- Finish line form (B,L,M,D)	2- Finish line form (B,L,M,D)		1- Finish line location (B,L,M,D)	2- Finish line location (B,L,M,D)		1- Finish line continuity	2- Finish line continuity		1- Total occlusal convergence (TOC)	2- Total occlusal convergence (TOC)		1- Intact gingival margins and surrounding tissues	2- Intact gingival margins and surrounding tissues		1- Preservation and protection of adjacent teeth	2- Preservation and protection of adjacent teeth
		Male	3.78	4th	3	3		3	3		3	3		3	3		3	2		3	4		3	4		3	3		4	4		3	4
		Male	4.61	4th	3	4		4	4		4	4		3	4		3	4		3	4		3	4		3	3		4	4		3	4
		Male	4.73		4	4		4	4		4	4		4	4		4	4		4	4		4	4		4	4		4	4		4	4
		Male	4.75		4	4		4	4		4	4		4	3		3	4		4	4		4	3		4	4		4	4		4	3
		Male	4.57		4	4		4	4		4	4		4	4		4	4		4	4		4	4		4	4		4	4		4	4
		Male	4.16		4	4		4	4		4	4		3	4		3	4		3	4		3	4		3	4		4	4		3	4
		Male	4.5		3	4		4	3		4	4		4	3		4	3		4	4		4	3		4	3		4	4		4	3
		Male	4.53		4	4		3	2		4	3		4	3		4	3		4	3		4	4		4	3		4	4		4	4
		Male	4.36		3	3		3	3		3	4		3	3		3	4		4	4		3	4		3	2		4	3		4	4
		Male	4.25		4	3		3	3		3	4		3	3		3	3		3	4		3	3		3	3		4	3		4	3
		Male	4.23		4	3		3	4		3	4		2	4		4	4		4	4		2	4		2	3		4	4		3	4
		Male	4.4		4	3		3	4		3	3		3	4		4	4		4	4		4	4		3	4		3	4		4	4
		Male	3.01		3	3		3	4		3	3		3	4		3	4		4	4		4	4		3	4		4	4		4	4
		Male	2.17		4	4		4	3		4	4		4	4		4	4		4	4		4	4		4	4		4	3		4	4
		Male	2.99		3	4		4	3		4	4		3	3		3	3		3	4		3	4		3	3		4	4		3	4
		Male	2.65		3	4		4	3		4	4		4	3		4	3		4	4		4	3		4	4		4	4		4	3
		Male	4.8		3	4		4	3		4	4		4	3		4	3		4	3		4	3		4	4		4	4		4	3
		Male	3.33		4	4		4	3		4	4		4	4		4	4		4	4		4	3		4	4		4	4		4	4
		Male	3.19		4	4		4	3		4	4		4	4		4	4		4	4		4	4		4	4		4	4		4	4
		Male	3.83		4	4		4	3		4	4		4	3		3	3		3	4		4	3		4	3		4	4		4	3
		Male	3.39		4	4		4	3		4	4		3	3		3	3		4	4		3	2		4	4		4	4		4	3
		Male	3.52		4	2		2	3		2	3		3	3		3	3		4	4		3	3		3	3		4	3		4	3
		Male	3.74		4	4		4	4		4	4		4	4		4	4		4	4		4	4		4	4		4	4		4	4
		Male	4.72		4	4		4	4		4	4		4	3		4	3		4	3		4	3		4	3		4	4		4	3
		Male	4.74		3	4		4	4		4	4		3	4		3	4		4	4		3	4		3	4		4	4		4	4
		Male	4.89		3	3		3	4		3	4		3	4		4	4		4	4		4	4		4	4		3	4		4	3
		Male	4.64		4	3		3	4		3	4		3	4		4	4		4	4		3	4		3	4		4	4		3	4
		Male	4.78		4	3		3	4		3	3		4	4		4	4		4	4		4	4		4	4		4	4		4	4
		Female	2.74		3	3		4	4		4	4		4	3		3	3		4	4		4	3		4	4		4	4		4	3
		Female	2.91		4	4		4	4		4	4		4	4		4	4		4	4		4	4		4	4		4	4		4	4
		Female	4.28		4	4		4	4		4	4		3	4		4	4		3	4		3	4		3	4		4	4		3	4
		Female	4.88		4	4		4	3		4	4		4	4		4	3		4	4		4	3		4	4		4	4		4	4
		Female	4.61		4	3		4	3		4	4		4	3		4	3		4	3		4	4		4	4		4	4		4	4
		Female	4.42		3	4		3	3		3	4		3	3		4	4		4	4		4	4		3	3		4	3		4	4
		Female	4.3		4	4		3	3		3	4		3	3		3	3		3	4		4	3		3	3		4	3		4	4
		Female	4.87		3	2		3	4		3	4		2	3		4	4		4	4		4	4		2	3		4	4		4	4
		Female	4.08		3	3		3	4		4	3		3	4		4	4		4	4		4	4		4	4		4	4		4	4
		Female	4.81		3	3		3	4		3	3		4	4		4	4		4	4		4	4		4	4		4	4		4	4
		Female	4.72		4	4		4	3		4	4		4	4		4	4		4	4		4	4		4	4		4	3		4	4
		Female	4.86		4	4		4	3		4	4		3	3		3	4		3	4		4	4		3	3		4	4		4	4
		Female	4.88		4	4		4	4		4	4		4	3		4	4		4	4		4	4		4	4		4	4		4	4
		Female	2.93		4	4		4	4		4	4		4	3		4	3		4	3		4	4		4	4		4	4		4	4
		Female	4.69		4	4		4	3		4	4		4	4		4	4		4	4		4	4		4	4		4	4		4	4
		Female	4.87		4	3		4	3		4	4		4	4		4	4		4	4		4	4		4	4		4	4		4	4
		Female	4.63		4	4		4	4		4	4		4	3		4	4		4	4		4	3		4	3		4	4		4	3
		Female	4.54		4	4		4	4		4	4		4	3		4	4		4	4		3	2		4	4		4	4		4	3
		Female	4.7		3	3		3	3		3	4		3	4		4	4		4	4		3	4		4	4		4	3		4	3
		Female	4.88		4	4		4	4		4	4		4	4		4	4		4	4		4	4		4	4		4	4		4	4
		Female	4.91		4	4		4	4		4	4		4	3		4	4		4	4		4	3		4	3		4	4		4	3
		Female	4.81		4	4		4	4		4	4		4	4		4	4		4	4		3	4		4	4		4	4		4	4
		Female	4.8		3	4		3	4		3	4		4	4		4	4		4	4		4	4		4	4		4	4		4	3
		Female	4.45		4	4		4	4		3	4		4	4		4	4		4	4		3	4		3	4		4	4		3	4
		Female	4.85		3	3		3	3		3	3		4	4		4	4		4	4		4	4		4	4		4	4		4	4
